# Supplementary material for: Novel Synthetic Strategies Towards Analogues of Cadaside and Malacidin Antibiotic Peptides
Source: Biomolecules. 2025 Oct 23;15(11):1497. doi: 10.3390/biom15111497 (PMC12650660; doi:10.3390/biom15111497)
Supplement: Supplementary file 1 [file biomolecules-15-01497-s001.zip]

Archive with 1 entries (1 files):
- Biomolecules_3919500_SI.pdf
